# Supplementary material for: Arabic version of the Extended Nordic Musculoskeletal Questionnaire, cross-cultural adaptation and psychometric testing
Source: J Orthop Surg Res. 2023 Sep 11;18:672. doi: 10.1186/s13018-023-04161-1 (PMC10494343; doi:10.1186/s13018-023-04161-1)
Supplement: Supplementary file 1 — Additional file 1. Raw Data. [file 13018_2023_4161_MOESM1_ESM.xlsx]

## Sheet: Labels
variable	Explanation of variable	Value labels
Gender		1=Male, 2=Female
Age	in years
Weight	in kilograms
Height	in meters
BMI	Body Mass Index in kg/m2
Marital status		1=Single, 2= Married, 3=Divorced, 4=Widow
Education		1=Elementary, 2=Middle, 3=High, 4=Diploma, 5=University, 6=Postgraduate education
Employment		1=Employed, 2=Unemployed, 3= Retired, 4=Student
Extended Nordic Musculoskeletal Questionnaire
Ever had pain	Have you ever had trouble (ache, pain or discomfort)	1=No, 2=Yes
Age at 1st onset	At the time of initial onset of the trouble, what was your age?	1=No, 2=Yes
Hospitalized	Have you ever been hospitalized because of the trouble?	1=No, 2=Yes
Change occupation	Have you ever had to change jobs or duties (even temporarily) because of the trouble?	1=No, 2=Yes
Had pain last year	Have you had trouble (ache, pain, discomfort) at anytime during the last 12 months?	1=No, 2=Yes
Had pain last month	Have you had trouble (ache, pain, discomfort) at anytime during the last month (4 weeks)?	1=No, 2=Yes
Having pain today	Have you had trouble (ache, pain, discomfort) today?	1=No, 2=Yes
Pain prevent routine work	During the last 12 months have you at anytime been prevented from doing your normal work (at home or away from home) because of the trouble?	1=No, 2=Yes
Seek doctor	During the last 12 months have you at anytime seen a doctor, physiotherapist, chiropractor or other such person because of the trouble?	1=No, 2=Yes
medications	During the last 12 months have you at anytime taken medication because of the trouble?	1=No, 2=Yes
Sick leave	During the last 12 months have you at anytime taken sick leave from work/studies because of the trouble?	1=No, 2=Yes
Pain and Disability Questionniare
NDI	Neck Disability Index
Q-DASH	Quick-Disabilities of Arm, Shoulder, and Hand questionnaire
ODI	Oswestry Disability Index
LEFS	Lower Extremity Functional Scale
GRC	Global Rating of Change Scale	1=No, 2=Yes

## Sheet: Demographics
Code	Gender	Age	Weight	Height	BMI	Marital status	Education	Employment
1	2	24	67	1.61	25.8478	1	5	4
2	2	28	43	1.52	18.6115	1	5	1
3	2	48	64	1.6	25	2	5	2
4	2	52	70	1.69	24.5089	2	4	2
5	2	42	86	1.76	27.7634	2	5	1
6	2	55	85	1.6	33.2031	3	3	2
7	2	23	62	1.56	25.4767	1	5	2
8	2	38	62	1.5	27.5556	1	5	1
9	2	58	58	1.58	23.2335	1	5	2
10	2	21	55	1.61	21.2183	1	5	4
11	2	54	92	1.64	34.2058	2	4	2
12	2	29	52	1.57	21.0962	1	4	1
13	2	52	90	1.66	32.6608	2	5	1
14	2	22	68	1.7	23.5294	1	5	4
15	1	25	80	1.8	24.6914	1	5	4
16	1	20	47	1.67	16.8525	1	4	2
17	1	27	77	1.78	24.3025	1	5	1
18	1	31	68	1.68	24.093	2	5	1
19	1	32	92	1.86	26.5927	2	5	1
20	1	44	73	1.75	23.8367	2	3	1
21	1	50	69	1.65	25.3444	2	5	1
22	1	39	79	1.74	26.0933	2	3	1
23	1	54	108	1.81	32.966	2	3	3
24	1	72	81	1.59	32.0399	2	5	3
25	1	58	87	1.8	26.8519	2	6	1
26	1	29	72	1.79	22.4712	2	5	1
27	1	46	81	1.72	27.3797	2	3	1
28	1	41	102	1.9	28.2548	2	3	1
29	1	30	70	1.67	25.0995	2	5	1
30	1	35	74	1.75	24.1633	2	5	1
31	1	22	57	1.66	20.6852	1	5	4
32	1	21	57	1.66	20.6852	1	5	4
33	2	49	79	1.56	32.4622	2	4	1
34	2	29	59	1.55	24.5578	1	3	2
35	2	49	74	1.5	32.8889	2	5	1
36	2	23	70	1.63	26.3465	2	4	2
37	2	35	50	1.6	19.5312	2	5	1
38	2	40	70	1.59	27.6888	2	5	1
39	2	25	41	1.54	17.2879	1	6	2
40	2	18	43	1.48	19.6311	1	5	4
41	1	48	70	1.72	23.6614	2	6	1
42	2	22	65	1.62	24.7676	1	5	4
43	2	22	52	1.57	21.0962	1	5	4
44	2	22	49	1.57	19.88	1	5	4
45	2	20	48	1.51	21.0517	1	5	4
46	2	43	85	1.55	35.3798	2	5	1
47	1	50	80	1.75	26.1224	2	3	3
48	1	21	104	1.73	34.7489	1	5	4
49	1	22	108	1.78	34.0866	1	5	4
50	2	22	50	1.51	21.9289	1	5	4
51	2	38	70	1.65	25.7117	2	5	1
52	2	40	59	1.55	24.5578	2	5	1
53	1	50	60	1.75	19.5918	2	5	3
54	2	24	60	1.59	23.7332	1	5	4
55	2	23	52	1.64	19.3337	1	5	1
56	1	38	86	1.82	25.963	2	5	1
57	1	22	75	1.76	24.2123	1	3	4
58	1	28	110	1.69	38.5141	1	5	2
59	1	19	57	1.72	19.2672	1	3	4
60	1	29	140	1.7	48.4429	1	5	2
61	2	32	74	1.61	28.5483	2	3	2
62	1	21	67	1.72	22.6474	1	4	2
63	1	26	63	1.69	22.0581	1	5	1
64	2	22	56	1.58	22.4323	1	3	4
65	1	19	98	1.65	35.9963	1	3	4
66	2	47	85	1.45	40.4281	2	2	2
67	1	49	79	1.7	27.3356	2	2	1
68	2	37	74	1.57	30.0215	2	5	1
69	1	47	83	1.71	28.3848	2	5	1
70	2	27	54	1.53	23.0681	1	5	1
71	2	43	83	1.54	34.9975	2	3	2
72	1	19	60	1.63	22.5827	1	3	4
73	1	44	82	1.79	25.5922	2	3	1
74	2	50	74	1.58	29.6427	2	5	1
75	1	52	94	1.69	32.912	1	3	3
76	1	20	75	1.71	25.6489	1	3	4
77	1	20	83	1.79	25.9043	1	3	2
78	2	19	56	1.63	21.0772	1	3	4
79	2	31	55	1.57	22.3133	2	5	2
80	2	35	53	1.6	20.7031	3	5	2
81	2	25	48	1.52	20.7756	2	6	1
82	2	45	68	1.6	26.5625	2	3	2
83	2	21	40	1.52	17.313	1	5	4
84	1	47	70	1.66	25.4028	2	3	1
85	1	22	108	1.78	34.0866	1	5	2
86	1	23	60	1.67	21.5139	1	5	2
87	1	50	80	1.77	25.5354	2	5	3
88	2	39	56	1.54	23.6128	2	3	2
89	2	28	69	1.55	28.7201	2	6	1
90	2	29	76	1.62	28.959	2	6	1
91	1	35	82	1.77	26.1738	2	5	1
92	1	25	65	1.75	21.2245	1	5	4
93	2	18	45	1.53	19.2234	1	3	4
94	1	40	86	1.7	29.7578	2	5	1
95	2	26	46	1.42	22.8129	1	2	2
96	2	40	52	1.51	22.806	2	5	2
97	1	48	80	1.7	27.6817	2	3	1
98	1	55	70	1.77	22.3435	3	3	3
99	1	21	55	1.73	18.3768	1	5	4
100	2	37	53	1.58	21.2306	2	5	2
101	1	60	75	1.67	26.8923	2	2	3
102	1	32	65	1.75	21.2245	2	5	1
103	1	24	70	1.74	23.1206	1	5	4
104	1	23	70	1.76	22.5981	1	5	2
105	1	25	90	1.67	32.2708	1	5	2
106	2	20	55	1.6	21.4844	2	3	4
107	1	22	70	1.66	25.4028	1	5	2
108	1	19	76	1.8	23.4568	1	3	4
109	1	40	70	1.7	24.2215	2	6	1
110	2	30	75	1.65	27.5482	3	4	2
111	1	28	100	1.7	34.6021	1	5	2
112	1	21	62	1.7	21.4533	1	3	1
113	1	25	81	1.69	28.3604	1	5	1
114	1	24	92	1.67	32.9879	1	5	1
115	1	19	56	1.63	21.0772	1	3	4
116	1	30	70	1.83	20.9024	2	5	1
117	1	24	87	1.73	29.0688	1	3	1
118	1	24	79	1.87	22.5914	1	5	2
119	1	21	75	1.79	23.4075	1	3	4
120	1	20	60	1.65	22.0386	1	3	4
121	2	25	55	1.7	19.0311	1	3	2
122	2	34	65	1.59	25.711	2	5	2
123	2	28	60	1.64	22.3081	2	5	2
124	1	25	63	1.7	21.7993	1	5	2
125	1	22	70	1.68	24.8016	1	3	4
126	1	22	100	1.7	34.6021	1	3	4
127	1	19	89	1.71	30.4367	1	3	4

## Sheet: Baseline Neck
Code	Ever had pain	Age at 1st onset	Hospitalized	Change occupation	Had pain last year	Had pain last month	Having pain today	Pain prevent routine work	Seek doctor	medications	Sick leave
1	2	21	1	1	2	1	1	1	1	1	1
2	2	26	1	2	1	1	1	1	1	1	1
3	1
4	1
5	2	17	1	1	2	2	2	1	1	1	1
6	2	53	1	1	2	2	2	2	2	2	2
7	1
8	2	38	1	1	1
9	1
10	1
11	1
12	2	18	1	1	1
13	1
14	1
15	2	19	1	1	2	2	1	1	1	2	1
16	1
17	1
18	1
19	1
20	1
21	1
22	1
23	1
24	1
25	1
26	2	23	1	1	1
27	1
28	1
29	1
30	1
31	1
32	1
33	2	40	1	1	2	1	1	2	1	1	1
34	1
35	1
36	1
37	2	34	1	1	2	2	2	2	2	1	1
38	2	39	1	2	2	1	1	2	2	2	1
39	1
40	1
41	1
42	1
43	2	20	1	2	1
44	2	16	1	2	2	2	1	1	1	1	1
45	2	18	1	1	1
46	1
47	2	35	1	1	1
48	1
49	1
50	1
51	2	35	1	1	1
52	2	39	1	1	2	2	2	1	1	1	1
53	2	25	1	1	1
54	2	19	1	1	1
55	2	19	1	1	2	2	1	1	1	2	1
56	2	24	1	1	2	1	1	1	1	2	1
57	1
58	2	23	1	1	2	2	1	1	1	2	1
59	1
60	1
61	2	25	1	1	2	1	1	2	1	2	1
62	1
63	1
64	2	20	1	1	1
65	1
66	1
67	1
68	2	36	1	2	2	2	1	2	2	2	2
69	1
70	1
71	1
72	1
73	1
74	2	48	1	1	2	1	1	2	2	2	1
75	1
76	1
77	1
78	1
79	1
80	1
81	2	18	1	1	2	2	2	2	1	2	1
82	1
83	1
84	1
85	1
86	1
87	2	49	1	1	2	1	1	2	2	2	1
88	2	30	1	1	2	2	1	1	1	1	1
89	2	19	1	2	2	2	2	1	2	2	2
90	1
91	2	27	1	1	1
92	1
93	1
94	2	38	1	1	2	2	1	1	1	1	1
95	1
96	1
97	1
98	2	53	1	1	2	2	1	1	1	1	1
99	1
100	2	34	1	1	2		1	1	1	1	1
101	1
102	2	30	1	1	2	2	1	1	2	2	2
103	2	20	1	1	1
104	1
105	2	23	1	1	2	1	1	1	1	1	1
106	1
107	1
108	1
109	1
110	1
111	1
112	1
113	1
114	1
115	2	16	1	1	1
116	1
117	2	23	1	1	1
118	1
119	1
120	1
121	1
122	1
123	2	25	1	1	1
124	1
125	1
126	1
127	1

## Sheet: Baseline Shoulders
Code	Ever had pain	Age at 1st onset	Hospitalized	Change occupation	Had pain last year	Had pain last month	Having pain today	Pain prevent routine work	Seek doctor	medications	Sick leave
1	1
2	1
3	1
4	1
5	2	17	1	2	2	2	1	1	1	1	1
6	2	53	1	1	2	2	1	2	2	2	1
7	1
8	1
9	2	56	1	1	2	1	1	1	1	1	1
10	1
11	1
12	2	18	1	1	1
13	2	47	1	2	2	1	1	1	1	2	1
14	1
15	2	20	1	2	2	2	2	1	1	1	1
16	1
17	1
18	1
19	1
20	1
21	2	25	1	1	1
22	1
23	1
24	1
25	1
26	1
27	1
28	1
29	1
30	1
31	1
32	1
33	2	40	1	1	2	2	1	2	2	2	1
34	2	20	1	2	2	1	2	2	1	1	1
35	1
36	1
37	1
38	1
39	1
40	1
41	1
42	2	14	1	1	2	2	1	1	2	1	2
43	2	20	1	2	1
44	2	16	1	1	1
45	2	14	1	1	1
46	1
47	1
48	1
49	1
50	1
51	1
52	2	37	1	1	1
53	2	25	1	1	1
54	1
55	2	19	1	1	2	1	1	1	1	1	1
56	1
57	1
58	2	23	1	1	2	1	1	1	1	2	1
59	1
60	1
61	2	25	1	1	2	1	1	2	1	2	1
62	1
63	1
64	2	20	1	1	2	2	1	1	1	1	1
65	1
66	1
67	2	49	1	1	2	1	1	1	1	1	1
68	2	36	1	2	2	2	1	2	2	2	1
69	1
70	1
71	1
72	1
73	1
74	1
75	1
76	1
77	1
78	1
79	1
80	1
81	2	18	1	1	2	2	2	2	1	2	1
82	1
83	1
84	1
85	2	22	1	1	1
86	1
87	1
88	2	33	1	1	1
89	1
90	1
91	2	28	2	2	2	1	1	2	2	2	2
92	1
93	1
94	1
95	1
96	1
97	1
98	1
99	1
100	2	34	1	1	2	1	1	1	1	1	1
101	1
102	1
103	1
104	1
105	2	20	1	1	1
106	1
107	1
108	1
109	1
110	1
111	1
112	1
113	1
114	1
115	1
116	1
117	2	23	1	1	1
118	1
119	1
120	1
121	1
122	1
123	1
124	1
125	1
126	1
127	1

## Sheet: Baseline Upper Back
Code	Ever had pain	Age at 1st onset	Hospitalized	Change occupation	Had pain last year	Had pain last month	Having pain today	Pain prevent routine work	Seek doctor	medications	Sick leave
1	1
2	2	26	1	2	2	2	1	2	2	2	1
3	1
4	1
5	1
6	1
7	1
8	1
9	1
10	1
11	1
12	2	21	1	1	1
13	1
14	1
15	2	19	1	1	1
16	1
17	1
18	1
19	1
20	1
21	2	35	1	1	1
22	1
23	1
24	1
25	2	44	1	1	2	1	2	1	1	1	1
26	2	25	1	1	2	2	2	1	1	1	2
27	1
28	1
29	1
30	1
31	1
32	1
33	2	13	1	1	2	2	1	2	2	1	2
34	1
35	1
36	1
37	1
38	1
39	1
40	1
41	1
42	1
43	2	20	1	2	1
44	1
45	1
46	2	22	1	1	2	1	1	2	1	2	1
47	1
48	1
49	1
50	1
51	1
52	1
53	1
54	1
55	1
56	1
57	1
58	1
59	1
60	1
61	1
62	1
63	1
64	1
65	1
66	1
67	1
68	2	36	1	2	2	2	1	2	2	2	2
69	1
70	1
71	1
72	1
73	1
74	1
75	1
76	1
77	1
78	1
79	1
80	1
81	1
82	1
83	1
84	1
85	1
86	1
87	1
88	2	38	1	1	2	1	2	2	2	2	1
89	1
90	1
91	2	25	2	2	2	2	2	2	2	2	2
92	1
93	1
94	1
95	1
96	1
97	1
98	1
99	1
100	1
101	1
102	1
103	1
104	1
105	1
106	1
107	1
108	1
109	1
110	1
111	1
112	1
113	2	18	1	1	1
114	2	20	1	1	1
115	1
116	1
117	2	22	1	1	1
118	1
119	1
120	1
121	1
122	1
123	1
124	1
125	1
126	1
127	1

## Sheet: Baseline Elbows
Code	Ever had pain	Age at 1st onset	Hospitalized	Change occupation	Had pain last year	Had pain last month	Having pain today	Pain prevent routine work	Seek doctor	medications	Sick leave
1	1
2	2	26	1	1	2	1	1	1	1	1	1
3	1
4	1
5	1
6	1
7	1
8	1
9	1
10	1
11	1
12	1
13	1
14	1
15	2	18	1	1	2	2	1	1	1	1	1
16	1
17	1
18	1
19	1
20	1
21	1
22	1
23	1
24	1
25	1
26	1
27	1
28	1
29	1
30	1
31	1
32	1
33	2	40	1	1	2	2	1	2	2	1	2
34	1
35	1
36	1
37	1
38	1
39	1
40	1
41	1
42	1
43	1
44	1
45	1
46	1
47	1
48	2	9	1	1	1
49	1
50	1
51	1
52	1
53	1
54	1
55	1
56	1
57	1
58	1
59	1
60	1
61	1
62	1
63	1
64	1
65	1
66	1
67	1
68	1
69	1
70	1
71	1
72	2	17	2	2	1
73	1
74	1
75	1
76	1
77	1
78	1
79	1
80	1
81	1
82	1
83	1
84	2	47	1	1	1
85	1
86	1
87	1
88	1
89	1
90	1
91	1
92	1
93	1
94	1
95	1
96	1
97	1
98	1
99	1
100	1
101	1
102	1
103	1
104	1
105	1
106	1
107	1
108	1
109	1
110	1
111	1
112	1
113	1
114	1
115	1
116	1
117	1
118	2	17	1	1	1
119	1
120	1
121	1
122	1
123	1
124	1
125	1
126	1
127	1

## Sheet: Baseline Wrists & Hands
Code	Ever had pain	Age at 1st onset	Hospitalized	Change occupation	Had pain last year	Had pain last month	Having pain today	Pain prevent routine work	Seek doctor	medications	Sick leave
1	1
2	1
3	1
4	1
5	2	35	1	1	2	2	1	1	1	1	1
6	1
7	1
8	1
9	1
10	2	15	1	2	2	2	2	2	2	2	2
11	1
12	2	25	1	1	1
13	1
14	1
15	2	20	1	1	2	2	2	1	1	1	1
16	1
17	1
18	1
19	1
20	1
21	1
22	1
23	1
24	1
25	1
26	2	29	1	1	2	2	1	1	1	1	1
27	1
28	1
29	1
30	1
31	1
32	1
33	1
34	2	29	1	2	2	2	2	1	1	1	1
35	1
36	1
37	1
38	1
39	1
40	1
41	1
42	1
43	1
44	1
45	1
46	1
47	1
48	1
49	2	17	1	1	1
50	1
51	1
52	1
53	1
54	1
55	1
56	1
57	1
58	1
59	1
60	1
61	1
62	1
63	1
64	2	16	1	1	1
65	1
66	1
67	1
68	1
69	1
70	1
71	1
72	2	17	2	2	1
73	1
74	1
75	1
76	1
77	1
78	2	19	1	2	2	2	2	2	2	2	2
79	1
80	1
81	1
82	1
83	1
84	1
85	2	17	1	1	2	1	1	1	2	2	2
86	1
87	1
88	1
89	1
90	1
91	1
92	1
93	1
94	1
95	1
96	1
97	1
98	1
99	1
100	1
101	1
102	1
103	1
104	1
105	1
106	1
107	1
108	1
109	1
110	1
111	2	25	2	2	2	2	1	2	2	2	2
112	1
113	2	12	1	2	1
114	1
115	1
116	1
117	1
118	1
119	1
120	1
121	1
122	1
123	1
124	1
125	1
126	1
127	1

## Sheet: Baseline Low Back
Code	Ever had pain	Age at 1st onset	Hospitalized	Change occupation	Had pain last year	Had pain last month	Having pain today	Pain prevent routine work	Seek doctor	medications	Sick leave
1	1
2	2	26	1	2	2	2	1	2	2	2	1
3	2	45	1	2	2	1	1	2	2	2	1
4	2	44	1	2	2	2	2	2	2	2	1
5	2	35	1	1	2	2	1	1	1	1	1
6	2	50	1	1	2	2	2	2	2	2	2
7	1
8	1
9	1
10	1
11	2	45	2	2	2	2	1	2	2	2	2
12	2	25	1	1	1
13	1
14	2	19	1	1	1
15	2	19	1	1	1
16	2	17	2	2	2	2	1	2	2	2	2
17	1
18	1
19	1
20	2	25	1	1	1
21	2	40	1	1	2	1	1	1	1	1	1
22	1
23	2	38	1	1	2	1	1	1	1	1	1
24	2	50	1	1	2	2	2	2	1	1	1
25	1
26	1
27	1
28	1
29	1
30	1
31	1
32	1
33	2	23	1	1	2	1	1	1	1	1	1
34	2	20	1	2	2	2	2	2	1	1	1
35	1
36	2	22	1	1	2	2	2	2	1	1	1
37	1
38	2	37	1	2	2	1	1	1	1	2	2
39	1
40	1
41	1
42	1
43	1
44	1
45	2	19	1	1	2	1	1	2	1	1	1
46	1
47	1
48	1
49	1
50	1
51	2	37	1	1	1
52	1
53	1
54	1
55	2	15	1	1	2	2	1	1	1	1	1
56	1
57	2	17	1	1	2	1	1	1	1	1	1
58	1
59	1
60	1
61	2	25	1	2	1
62	1
63	2	14	1	2	2	1	1	2	2	2	2
64	2	20	1	1	1
65	2	17	1	1	2	1	2	1	1	1	1
66	1
67	1
68	1
69	1
70	2	26	1	2	1
71	2	43	1	2	2	2	2	2	2	2	2
72	1
73	2	22	1	1	1
74	1
75	1
76	2	19	2	2	2	1	1	1	1	1	1
77	1
78	1
79	1
80	1
81	1
82	1
83	1
84	1
85	1
86	2	22	1	1	1
87	1
88	1
89	2	23	1	2	2	1	1	2	2	2	2
90	2	26	2	1	2	1	1	1	2	1	2
91	2	25	2	2	2	2	2	2	2	1	2
92	1
93	1
94	1
95	1
96	1
97	2	45	1	1	2	2	2	2	2	2	1
98	1
99	1
100	1
101	2	55	1	1	2	2	2	1	2	2	1
102	1
103	2	21	1	1	1
104	1
105	2	25	1	1	2	2	1	1	1	1	1
106	1
107	1
108	2	18	1	2	1
109	2	30	1	1	1
110	1
111	1
112	1
113	2	19	1	1	1
114	2	24	1	1	1
115	1
116	1
117	1
118	1
119	1
120	1
121	1
122	2	27	1	1	1
123	1
124	1
125	1
126	1
127	1

## Sheet: Baseline Hips & Thighs
Code	Ever had pain	Age at 1st onset	Hospitalized	Change occupation	Had pain last year	Had pain last month	Having pain today	Pain prevent routine work	Seek doctor	medications	Sick leave
1	1
2	1
3	1
4	1
5	2	25	1	1	2	2	2	2	2	1	1
6	1
7	1
8	1
9	1
10	2	15	1	2	2	2	2	2	2	2	2
11	2	45	2	2	2	2	1	2	2	2	2
12	2	25	1	1	1
13	1
14	1
15	1
16	1
17	1
18	1
19	2	20	1	1	1
20	1
21	1
22	1
23	1
24	1
25	1
26	1
27	1
28	1
29	1
30	1
31	2	21	2	2	2	1	1	2	1	1	2
32	2	20	1	1	2	2	2	1	2	2	1
33	1
34	1
35	1
36	1
37	1
38	1
39	1
40	1
41	1
42	1
43	1
44	1
45	2	20	1	1	2	2	1	1	1	1	1
46	1
47	1
48	1
49	1
50	1
51	1
52	1
53	1
54	1
55	1
56	1
57	1
58	1
59	1
60	1
61	2	25	1	2	1
62	1
63	1
64	1
65	1
66	1
67	1
68	1
69	1
70	1
71	1
72	1
73	1
74	1
75	1
76	1
77	1
78	1
79	1
80	1
81	1
82	1
83	1
84	1
85	1
86	1
87	1
88	1
89	1
90	1
91	1
92	1
93	1
94	2	39	1	1	1
95	2	25	1	1	2	1	1	1	1	1	1
96	2	35	1	1	1
97	1
98	1
99	1
100	1
101	2	55	1	1	2	2	2	1	2	2	1
102	1
103	1
104	2	20	1	1	2	1	1	1	1	1	1
105	1
106	1
107	1
108	1
109	1
110	2	26	1	1	1
111	1
112	1
113	2	15	1	1	1
114	2	19	2	1	2	1	1	2	2	1	2
115	1
116	1
117	1
118	1
119	1
120	1
121	1
122	1
123	1
124	1
125	1
126	1
127	1

## Sheet: Baseline Knees
Code	Ever had pain	Age at 1st onset	Hospitalized	Change occupation	Had pain last year	Had pain last month	Having pain today	Pain prevent routine work	Seek doctor	medications	Sick leave
1	2	14	2	2	2	2	1	2	2	2	1
2	2	20	1	1	1
3	1
4	2	44	1	2	2	2	2	2	2	2	1
5	1
6	1
7	1
8	1
9	1
10	1
11	1
12	1
13	2	51	1	2	2	2	1	1	2	2	1
14	1
15	1
16	1
17	1
18	1
19	1
20	1
21	1
22	2	19	1	1	2	1	1	1	1	1	1
23	2	45	1	1	2	2	1	1	1	1	1
24	2	45	1	1	2	2	2	1	1	1	1
25	1
26	1
27	1
28	1
29	1
30	1
31	1
32	2	20	1	1	1
33	2	45	2	1	2	2	1	2	2	2	2
34	1
35	1
36	1
37	1
38	1
39	1
40	1
41	1
42	1
43	2	21	1	2	1
44	1
45	1
46	1
47	2	45	1	1	2	2	1	2	2	2	1
48	1
49	1
50	1
51	1
52	1
53	1
54	2	20	1	2	2	2	1	1	1	2	1
55	1
56	1
57	1
58	2	23	1	1	2	1	1	1	1	1	1
59	1
60	1
61	1
62	1
63	1
64	2	18	1	1	1
65	1
66	1
67	2	49	1	1	2	1	1	1	1	1	1
68	1
69	2	42	2	2	2	2	2	2	2	2	2
70	1
71	2	43	1	2	2	2	2	2	2	1	2
72	1
73	1
74	1
75	1
76	1
77	1
78	1
79	1
80	1
81	1
82	1
83	1
84	1
85	1
86	1
87	1
88	1
89	1
90	1
91	1
92	2	22	1	2	2	1	1	2	2	1	2
93	2	8	1	1	2	1	1	2	2	1	2
94	2	39	1	1	2	2	1	1	1	1	1
95	1
96	1
97	1
98	1
99	1
100	1
101	2	57	1	1	2	1	1	1	2	2	1
102	1
103	1
104	1
105	1
106	1
107	1
108	1
109	2	35	1	1	1
110	1
111	1
112	1
113	1
114	1
115	1
116	1
117	1
118	1
119	1
120	1
121	1
122	1
123	1
124	2	20	1	1	1
125	1
126	1
127	1

[truncated: 12 more sheets: Baseline Ankles & Feet, Pain-Disability Questionnaires, GRC, Post Neck, Post Shoulders, Post Upper Back, Post Elbows, Post Wrists & Hands, Post Low Back, Post Hips & Thighs, Post Knees, Post Ankles & Feet]
